# Supplementary material for: A Novel Recombinant Fcγ Receptor-Targeted Survivin Combines with Chemotherapy for Efficient Cancer Treatment
Source: Biomedicines. 2021 Jul 12;9(7):806. doi: 10.3390/biomedicines9070806 (PMC8301409; doi:10.3390/biomedicines9070806)
Supplement: Supplementary file 1 [file biomedicines-09-00806-s001.zip]

Archive with 1 entries (1 files):
- biomedicines-1261602-supplementary.pdf
